# Supplementary material for: An Exploratory Study on Resting-State Functional Connectivity in Individuals with Disorganized Attachment: Evidence for Key Regions in Amygdala and Hippocampus
Source: Brain Sci. 2021 Nov 19;11(11):1539. doi: 10.3390/brainsci11111539 (PMC8615787; doi:10.3390/brainsci11111539)
Supplement: Supplementary file 1 [file brainsci-11-01539-s001.zip]

Archive with 1 entries (1 files):
- brainsci-1423269-supplementary.pdf
